# Supplementary material for: Four new species of Dolichopoda Bolivar, 1880 from Southern Sporades and Western Turkey (Orthoptera, Rhaphidophoridae, Dolichopodainae)
Source: Zookeys. 2012 Jun 14;(201):43–58. doi: 10.3897/zookeys.201.2609 (PMC3385848; doi:10.3897/zookeys.201.2609)
Supplement: XML Treatment for Dolichopoda (Dolichopoda) giulianae [file zookeys.201.2609-treatment2.xml]

<!DOCTYPE tp:taxon-treatment
  PUBLIC "-//TaxonX//DTD Taxonomic Treatment Publishing DTD v0 20100105//EN" "tax-treatment-NSO.dtd">
<tp:taxon-treatment xmlns:tp="http://www.plazi.org/taxpub"><tp:treatment-meta><mixed-citation publication-type="journal"><person-group><name><surname>Rampini</surname><given-names>Mauro</given-names></name><name><surname>Russo</surname><given-names>Claudio Di</given-names></name><name><surname>Taylan</surname><given-names>Mehmet Sait</given-names></name><name><surname>Gelosa</surname><given-names>Arianna</given-names></name><name><surname>Cobolli</surname><given-names>Marina</given-names></name></person-group><article-title>Four new species of 
                    <italic>Dolichopoda</italic> Bolivar, 1880 from Southern Sporades and Western Turkey (Orthoptera, Rhaphidophoridae, Dolichopodainae)
                </article-title><source>Zookeys</source><day>14</day><month>6</month><year>2012</year><volume>2012</volume><issue>201</issue><fpage>43</fpage><lpage>58</lpage><pub-id pub-id-type="doi">10.3897/zookeys.201.2609</pub-id></mixed-citation></tp:treatment-meta><tp:nomenclature><tp:taxon-name>
                        <tp:taxon-name-part taxon-name-part-type="genus">Dolichopoda</tp:taxon-name-part>
                        (<tp:taxon-name-part taxon-name-part-type="genus">Dolichopoda</tp:taxon-name-part>)
                        <tp:taxon-name-part taxon-name-part-type="species">giulianae</tp:taxon-name-part>
                    <object-id xmlns:xlink="http://www.w3.org/1999/xlink" xlink:type="simple">urn:lsid:zoobank.org:act:CAEFB8D0-2038-48CE-912B-F8FBDA87CB85</object-id>
								<object-id xmlns:xlink="http://www.w3.org/1999/xlink" xlink:type="simple">http://species-id.net/wiki/Dolichopoda_giulianae</object-id>
								</tp:taxon-name><tp:taxon-authority>Rampini &amp; Di Russo</tp:taxon-authority><tp:taxon-status xmlns:xlink="http://www.w3.org/1999/xlink" xlink:type="simple">sp. n.</tp:taxon-status><xref ref-type="fig" rid="F2">Figures 6–10</xref></tp:nomenclature><tp:treatment-sec sec-type="Type-locality"><title>Type-locality.</title><p>In the North-West part of Pythagorion (Samos Island) is located the monastery of Panaghia Spiliani; here, 95 steps lead down into a big cave with a church that is dedicated to the Virgin Mary. The caves was originally used to extract blocks of massive limestone to build walls and many buildings for the town of Samos.</p></tp:treatment-sec><tp:treatment-sec sec-type="Material examined"><title>Material examined.</title><p>Sixteen specimens.</p></tp:treatment-sec><tp:treatment-sec sec-type="Type material"><title>Type material.</title><p>Holotype male, Greece, Samos Isl., Pythagorion,Panaghia Spiliani cave, 04.04.2008, M. Rampini, C. Di Russo leg. (MZUR).</p><p>Paratypes: 4 males, 2 females, 3 nymphs, same locality date and collectors as holotype (MZUR). 1 female, 5 nymphs, same locality as holotype 21.08.2002, F. Gasparo leg. (MZUR).</p></tp:treatment-sec><tp:treatment-sec sec-type="Differential diagnosis"><title>Differential diagnosis.</title><p>The overall appearance of this new species is very similar to that <italic><tp:taxon-name>Dolichopoda sutini</tp:taxon-name></italic> from İzmir. Differences are found in the squared and divergent lobes of the tenth male tergite, in the shape of the epiphallus (less enlarged at the base) and in the shorter styli of the subgenital plate. The female subgenital plate is similar to that of <italic><tp:taxon-name>Dolichopoda paraskevi</tp:taxon-name></italic> but differs from <italic><tp:taxon-name>Dolichopoda sutini</tp:taxon-name></italic> for the more rounded lobes. The ovipositor has fewer apex denticles on the inferior valves.<!--PageBreak-->
                    </p></tp:treatment-sec><tp:treatment-sec sec-type="Description"><title>Description.</title><p>Male (holotype). Size relatively small. Body and appendages coloration as in the previous species. Femora unarmed. Fore tibia armed with 3 spines on both sides of the upper edge and 3/5 spines on the lower edges. Mid tibia with 5 short spines on both sides of the upper edge, 4 spines on the lower edge. The hind tibia is <!--PageBreak-->longer with 19/22 spines of varying length on both sides of the upper edge and 0/2 homogeneous spines on the lower edge. The tenth tergite shows two prominent lobes on the posterior edge, almost squared at the apex (<xref ref-type="fig" rid="F2">Figure 6</xref>). The subgenital plate, globular at the bottom, is similar to that of <italic><tp:taxon-name>Dolichopoda sutini</tp:taxon-name></italic>. The lateral lobes, triangular in shape, hold two short conical styli (<xref ref-type="fig" rid="F2">Figure 7</xref>). The epiphallus is sclerotized and shows a long flattened median process, acute at the apex; from the side, it appears uniformly curved (<xref ref-type="fig" rid="F2">Figure 8 a, b</xref>). The accessory apparatus looks similar to that of <italic><tp:taxon-name>Dolichopoda sutini</tp:taxon-name></italic>.
                    </p><p>Lenght (mm): body 14.5; pronotum 3.5; fore femora 14.0; middle femora 14.0; hind femora 22.0; fore tibia 15.5; middle tibia 16.5; hind tibia 28.0; hind tarsus 11.0; 1st segment of hind tarsus 5.5.</p><p>Female. General appearance as in the male. The length of the body ranges between 15.0 and 18.0 mm (ovipositor excluded). The subgenital plate is trapezoidal with two rounded lobes (<xref ref-type="fig" rid="F2">Figure 9</xref>). The ovipositor has an average length of 11.0 mm, is rather enlarged at the base and is regularly curved on the superior edge (<xref ref-type="fig" rid="F2">Figure 10</xref>); the apex is pointed and curved upwards. The inferior valves have 15 apical denticles.
                    </p></tp:treatment-sec><tp:treatment-sec sec-type="Etymology"><title>Etymology.</title><p>The new species is dedicated to our colleague and friend Giuliana Allegrucci for her useful and active collaboration in this study.</p><fig id="F2" position="float" orientation="portrait"><label>Figures 6–10.</label><caption><p><italic><tp:taxon-name>Dolichopoda giulianae</tp:taxon-name></italic> sp. n. Holotype male <bold>6</bold> X tergite, dorsal view <bold>7</bold> subgenital plate, ventral view <bold>8</bold> epiphallus, <bold>a</bold> dorsal view <bold>b</bold> lateral view. Female <bold>9</bold> subgenital plate, ventral view <bold>10</bold> ovipositor, lateral view. Scale bars: 1 mm.</p></caption><graphic xmlns:xlink="http://www.w3.org/1999/xlink" xlink:href="ZooKeys-201-043-g002.jpg" position="float" orientation="portrait" xlink:type="simple"/></fig></tp:treatment-sec></tp:taxon-treatment>
