# Supplementary material for: Four new species of Dolichopoda Bolivar, 1880 from Southern Sporades and Western Turkey (Orthoptera, Rhaphidophoridae, Dolichopodainae)
Source: Zookeys. 2012 Jun 14;(201):43–58. doi: 10.3897/zookeys.201.2609 (PMC3385848; doi:10.3897/zookeys.201.2609)
Supplement: XML Treatment for Dolichopoda (Dolichopoda) kalithea [file zookeys.201.2609-treatment3.xml]

<!DOCTYPE tp:taxon-treatment
  PUBLIC "-//TaxonX//DTD Taxonomic Treatment Publishing DTD v0 20100105//EN" "tax-treatment-NSO.dtd">
<tp:taxon-treatment xmlns:tp="http://www.plazi.org/taxpub"><tp:treatment-meta><mixed-citation publication-type="journal"><person-group><name><surname>Rampini</surname><given-names>Mauro</given-names></name><name><surname>Russo</surname><given-names>Claudio Di</given-names></name><name><surname>Taylan</surname><given-names>Mehmet Sait</given-names></name><name><surname>Gelosa</surname><given-names>Arianna</given-names></name><name><surname>Cobolli</surname><given-names>Marina</given-names></name></person-group><article-title>Four new species of 
                    <italic>Dolichopoda</italic> Bolivar, 1880 from Southern Sporades and Western Turkey (Orthoptera, Rhaphidophoridae, Dolichopodainae)
                </article-title><source>Zookeys</source><day>14</day><month>6</month><year>2012</year><volume>2012</volume><issue>201</issue><fpage>43</fpage><lpage>58</lpage><pub-id pub-id-type="doi">10.3897/zookeys.201.2609</pub-id></mixed-citation></tp:treatment-meta><tp:nomenclature><tp:taxon-name>
                        <tp:taxon-name-part taxon-name-part-type="genus">Dolichopoda</tp:taxon-name-part>
                        (<tp:taxon-name-part taxon-name-part-type="genus">Dolichopoda</tp:taxon-name-part>)
                        <tp:taxon-name-part taxon-name-part-type="species">kalithea</tp:taxon-name-part>
                    <object-id xmlns:xlink="http://www.w3.org/1999/xlink" xlink:type="simple">urn:lsid:zoobank.org:act:E82231B2-8FF8-4ED5-BE7D-59B803BEBDDF</object-id>
								<object-id xmlns:xlink="http://www.w3.org/1999/xlink" xlink:type="simple">http://species-id.net/wiki/Dolichopoda_kalithea</object-id>
								</tp:taxon-name><tp:taxon-authority>Di Russo &amp; Rampini</tp:taxon-authority><tp:taxon-status xmlns:xlink="http://www.w3.org/1999/xlink" xlink:type="simple">sp. n.</tp:taxon-status><xref ref-type="fig" rid="F3">Figures 11–15</xref></tp:nomenclature><tp:treatment-sec sec-type="Type-locality"><title>Type-locality.</title><p>The cave, with a chapel inside, is located East of Kalithea village in the Western part of Mount Kerkis, inside the canyon Kakoperato, which starts from a little monastery called Panaghias Kakoperato. The cave is known for the presence of the endemic Staphylinid rove beetle <italic><tp:taxon-name>Tychobythinus brachati</tp:taxon-name></italic> Besuchet, 2008.
                    </p></tp:treatment-sec><tp:treatment-sec sec-type="Material examined"><title>Material examined.</title><p>Sixteen specimens.</p></tp:treatment-sec><tp:treatment-sec sec-type="Type material"><title>Type material.</title><p>Holotype male, Greece, Samos Isl., Mount Kerkis, Kakoperato canyon, 660 m, Kakoperato cave (or Trypa Tse-Tse cave), 05.04.2008, C. Di Russo, M. Rampini leg.</p><p>Paratypes: 6 males, 1 male, 2 nymphs, same locality, date and collectors (MZUR). South-Eastern slopes of Mount Kerkis, Marathokampos, 320 m, Sarandaskaliotissa cave (near Pythagoras cave), 1 male, 2 females, 3 nymphs, 05.04.2008, C. Di Russo, M. Rampini leg. (MZUR).</p></tp:treatment-sec><tp:treatment-sec sec-type="Differential diagnosis"><title>Differential diagnosis.</title><p>Shape and coloration as in the previous species. Size relatively large, with very long legs. This species, owing to the triangular lobes of the tenth tergite (almost fully separated by a large concavity) and to the trapezoidal lobes of the subgenital plate is close to <italic><tp:taxon-name>Dolichopoda naxia</tp:taxon-name></italic>. On the contrary the pronounced curve of the median process of the epiphallus differs markedly from that of <italic><tp:taxon-name>Dolichopoda naxia</tp:taxon-name></italic> while it resembles that of <italic><tp:taxon-name>Dolichopoda sutini</tp:taxon-name></italic> and of <italic><tp:taxon-name>Dolichopoda giulianae</tp:taxon-name></italic>. The female subgenital plate differs from that of both <italic><tp:taxon-name>Dolichopoda sutini</tp:taxon-name></italic> and <italic><tp:taxon-name>Dolichopoda giulianae</tp:taxon-name></italic> for the lower incision between the two lobes.<!--PageBreak-->
                    </p></tp:treatment-sec><tp:treatment-sec sec-type="Description"><title>Description. </title><p>Male (holotype). Body and appendages coloration as in the previous species. Femora unarmed. Fore tibia armed with 1/4 spines on both sides of the upper edge and 3/5 spines on the lower edges. Mid tibia with 1/4 short spines on both sides <!--PageBreak-->of the upper edge, 4 spines on the lower edge. The hind tibia is longer with 13/20 spines of varying length on both sides of the upper edge and 0/3 homogeneous spines on the lower edge. The tenth tergite has two triangular lobes quite developed and separated by a large concavity (<xref ref-type="fig" rid="F3">Figure 11</xref>). The subgenital plate shows two trapezoidal lobes, straight on the posterior edges and separated by a relatively short incision (<xref ref-type="fig" rid="F3">Figure 12</xref>); the lobes hold two prominent cylindrical styli. The epiphallus is sclerotized and shows a quite flattened median process with an enlarged base; laterally, it appears rather thick at the base and strongly arched distally (<xref ref-type="fig" rid="F3">Figure 13</xref>). The accessory apparatus is similar to that of the previous species.
                    </p><p>Length(mm): body 16.0; pronotum 3.0; fore femora 13.0; middle femora 14.0; hind femora 21.5; fore tibia 15.5; middle tibia 16.5; hind tibia 27.0; hind tarsus 10.5; 1st article of hind tarsus 5.0.</p><p>Female. General appearance as in the male. The length of the body ranges between 19.0 and 21.0 mm (ovipositor excluded). The subgenital plate is rounded and slightly incised in the middle (<xref ref-type="fig" rid="F3">Figure 14</xref>). The ovipositor has an average length of 12.0 mm, rather enlarged at the base and regularly curved on the superior edge (<xref ref-type="fig" rid="F3">Figure 15</xref>). The superior valves have a pointed apex and curves upwards, the inferior valves have 14 denticles .
                    </p></tp:treatment-sec><tp:treatment-sec sec-type="Etymology"><title>Etymology.</title><p>The new species takes its name from the Kalithea village.</p><fig id="F3" position="float" orientation="portrait"><label>Figures 11–15.</label><caption><p><italic><tp:taxon-name>Dolichopoda kalithea</tp:taxon-name></italic> sp. n. Holotype male, <bold>11</bold> X tergite, dorsal view <bold>12</bold> subgenital plate, ventral view <bold>13</bold> epiphallus <bold>a</bold> dorsal view <bold>b</bold> lateral view. Female <bold>14</bold> subgenital plate, ventral view <bold>15</bold> ovipositor, lateral view. Scale bars: 1 mm.</p></caption><graphic xmlns:xlink="http://www.w3.org/1999/xlink" xlink:href="ZooKeys-201-043-g003.jpg" position="float" orientation="portrait" xlink:type="simple"/></fig></tp:treatment-sec></tp:taxon-treatment>
