# Supplementary material for: Four new species of Dolichopoda Bolivar, 1880 from Southern Sporades and Western Turkey (Orthoptera, Rhaphidophoridae, Dolichopodainae)
Source: Zookeys. 2012 Jun 14;(201):43–58. doi: 10.3897/zookeys.201.2609 (PMC3385848; doi:10.3897/zookeys.201.2609)
Supplement: XML Treatment for Dolichopoda (Dolichopoda) calidnae [file zookeys.201.2609-treatment4.xml]

<!DOCTYPE tp:taxon-treatment
  PUBLIC "-//TaxonX//DTD Taxonomic Treatment Publishing DTD v0 20100105//EN" "tax-treatment-NSO.dtd">
<tp:taxon-treatment xmlns:tp="http://www.plazi.org/taxpub"><tp:treatment-meta><mixed-citation publication-type="journal"><person-group><name><surname>Rampini</surname><given-names>Mauro</given-names></name><name><surname>Russo</surname><given-names>Claudio Di</given-names></name><name><surname>Taylan</surname><given-names>Mehmet Sait</given-names></name><name><surname>Gelosa</surname><given-names>Arianna</given-names></name><name><surname>Cobolli</surname><given-names>Marina</given-names></name></person-group><article-title>Four new species of 
                    <italic>Dolichopoda</italic> Bolivar, 1880 from Southern Sporades and Western Turkey (Orthoptera, Rhaphidophoridae, Dolichopodainae)
                </article-title><source>Zookeys</source><day>14</day><month>6</month><year>2012</year><volume>2012</volume><issue>201</issue><fpage>43</fpage><lpage>58</lpage><pub-id pub-id-type="doi">10.3897/zookeys.201.2609</pub-id></mixed-citation></tp:treatment-meta><tp:nomenclature><tp:taxon-name>
                        <tp:taxon-name-part taxon-name-part-type="genus">Dolichopoda</tp:taxon-name-part>
                        (<tp:taxon-name-part taxon-name-part-type="genus">Dolichopoda</tp:taxon-name-part>)
                        <tp:taxon-name-part taxon-name-part-type="species">calidnae</tp:taxon-name-part>
                    <object-id xmlns:xlink="http://www.w3.org/1999/xlink" xlink:type="simple">urn:lsid:zoobank.org:act:58C66299-D839-4EEC-852C-D11AC9E3E78F</object-id>
								<object-id xmlns:xlink="http://www.w3.org/1999/xlink" xlink:type="simple">http://species-id.net/wiki/Dolichopoda_calidnae</object-id>
								</tp:taxon-name><tp:taxon-authority>Rampini &amp; Di Russo</tp:taxon-authority><tp:taxon-status xmlns:xlink="http://www.w3.org/1999/xlink" xlink:type="simple">sp. n.</tp:taxon-status><xref ref-type="fig" rid="F4">Figures 16–21</xref></tp:nomenclature><tp:treatment-sec sec-type="Type-locality"><title>Type-locality.</title><p>Foot of the Mt. Flaska, in the cave of the Nymphs<bold>,</bold> also called the cave of the Seven Virgins.
                    </p></tp:treatment-sec><tp:treatment-sec sec-type="Material examined"><title>Material examined.</title><p>Fifteen specimens.</p></tp:treatment-sec><tp:treatment-sec sec-type="Type material"><title>Type material.</title><p>Holotype male, Greece, Kalymnos Isl., Pothia, Seven Virgins cave (Sanctuary of the Nimphs or Epta Parthenes cave), 28.03.2004, M. Rampini, C. Di Russo leg.</p><p>Paratypes: 1 male, 5 females, same data and collectors; Skalia village, Skalia cave (Mts Flaska), 3 males, 5 nymphs, 28.03.2004, M. Rampini, C. Di Russo leg. (MZUR).</p></tp:treatment-sec><tp:treatment-sec sec-type="Differential diagnosis"><title>Differential diagnosis.</title><p>Colour of the body uniformly pale-testaceous, legs more yellowish. The male tenth tergite shows expanded lateral lobes of triangular shape with an acute apex. The subgenital plate, with trapezoidal lobes, is similar to that of <italic><tp:taxon-name>Dolichopoda naxia</tp:taxon-name></italic> but with short apical styli on the posterior edge. The epiphallus is long and slender as in <italic><tp:taxon-name>Dolichopoda naxia</tp:taxon-name></italic>, with a little curved median process, stretched and narrower than in the previous species. The female subgenital plate is morphologically different from that of all the other species showing a triangular shape with two moderately incised lobes in the middle.
                    </p></tp:treatment-sec><tp:treatment-sec sec-type="Description"><title>Description.</title><p>Male (holotype). Size rather large. Coloration uniformly pale-testaceus. Legs long and more light in colour. Femora unarmed. Fore tibia armed with 5 spines on both sides of the inferior edge and 3/4 spines on the lower edges. Mid-tibia<!--PageBreak--><!--PageBreak--> with 4 short spines on both sides of the upper edge, 4/5 spines on the lower edge. The hind tibia is longer with 21/24 spines of varying length on both sides of the upper edge and 2/3 homogeneous spines on the lower edge. Eighth and ninth abdominal tergites show a sinuous posterior edge, the eighth one is hollower centrally. The tenth tergite, similar to those of the previous species, shows on the posterior edge two large lateral lobes, triangular in shape, with rather rounded apex (<xref ref-type="fig" rid="F4">Figure 16</xref>). Subgenital plate globular at the bottom, with a deep middle incision that runs for half of the total length (<xref ref-type="fig" rid="F4">Figure 17</xref>). Lateral lobes trapezoidal, with two short conical styli. The epiphallus is sclerotized and shows a median process relatively long, almost cylindrical and acute apically. From the side, it appears large at the base and uniformly curved. The basal processes are squared, rather developed and slightly divergent (<xref ref-type="fig" rid="F4">Figure 18 a, b</xref>). The accessory apparatus is similar to that of the previous species (see photo in <xref ref-type="fig" rid="F5">Figure 21 a, b</xref>).
                    </p><p>Length (mm): body 17.5; pronotum 3.5; fore femora 14.3; middle femora 14.5; hind femora 22.5; fore tibia 15.9; middle tibia 16.7; hind tibia 26.9; hind tarsus 11.0; 1st article of hind tarsus 5.5.</p><p>Female. General appearance as in the male. The length of the body ranges between 16.0–17.0 mm (ovipositor excluded). The subgenital plate is triangular with two moderately incised lobes in the middle (<xref ref-type="fig" rid="F4">Figure 19</xref>). The ovipositor has an average length of 11.0 mm, it is enlarged at the base and regularly curved on the superior edge (<xref ref-type="fig" rid="F4">Figure 20</xref>). <!--PageBreak-->The superior valves have a pointed apex and curves upwards, whereas the inferior valves are rounded apically and have 15 denticles.
                    </p></tp:treatment-sec><tp:treatment-sec sec-type="Etymology"><title>Etymology.</title><p>The new species takes its name from the Calidnae Islands (Kalymnos, Leros and Telendos) cited by Homer in Iliad.</p><fig id="F4" position="float" orientation="portrait"><label>Figures 16–20.</label><caption><p><italic><tp:taxon-name>Dolichopoda calidnae</tp:taxon-name></italic> sp. n. Holotype male <bold>16</bold> X tergite, dorsal view <bold>17</bold> subgenital plate, ventral view <bold>18</bold> epiphallus <bold>a</bold> dorsal view <bold>b</bold> lateral view. Female <bold>19</bold> subgenital plate, ventral view <bold>20</bold> ovipositor, lateral view. Scale bars: 1 mm</p></caption><graphic xmlns:xlink="http://www.w3.org/1999/xlink" xlink:href="ZooKeys-201-043-g004.jpg" position="float" orientation="portrait" xlink:type="simple"/></fig></tp:treatment-sec><tp:treatment-sec><!--Section generated to contain objects referenced in tp:taxon-treatment.--><fig id="F5" position="float" orientation="portrait"><label>Figure 21.</label><caption><p><italic><tp:taxon-name>Dolichopoda calidnae</tp:taxon-name></italic> sp. n., holotype male, epiphallus and accessory apparatus <bold>a</bold> dorsal view <bold>b</bold> lateral view.</p></caption><graphic xmlns:xlink="http://www.w3.org/1999/xlink" xlink:href="ZooKeys-201-043-g005.jpg" position="float" orientation="portrait" xlink:type="simple"/></fig></tp:treatment-sec></tp:taxon-treatment>
